# Supplementary material for: FaMYB63 and FvWYRKY75 Activate FvPR10.14 Boosting Strawberry Immunity Against Powdery Mildew
Source: Mol Plant Pathol. 2025 Dec 8;26(12):e70186. doi: 10.1111/mpp.70186 (PMC12686569; doi:10.1111/mpp.70186)
Supplement: Supplementary file 10 — TABLE S1: Primer sequences used for RT‐qPCR. fw: forward; rv: reverse. [file MPP-26-e70186-s008.xlsx]

## Sheet: Table S1
Table S1 | Primer sequences used for RT-qPCR. fw: forward; rv: reverse.
Gene	Primer sequences
Interspacer 26S-18S	413-fw	5' - ACC GTT GAT TCG CAC AAT TGG TCA TCG - 3'
	413-rv	5' - TAC TGC GGG TCG GCA ATC GGA CG - 3'
FvPR10.01	fw	5´- TCA GAA GCT AGC TGA GCC AAG -3´
	rv	5´- TCA CCT TCC AGG AAT TCG AT -3´
FvPR10.02	fw	5´- CGT GGA GAT CAA GGA AGA GC -3´
	rv	5´- GGA ACA TCA GCG GAA CAA AT -3´
FvPR10.03	fw	5´- GTT AAG GCC GGA AAG GAA AG -3´
	rv	5´- GAT CGA GCA GAT TGA CAC CA -5´
FvPR10.04	fw	5´- CGA ATT GAG AAT TTC GAT CCT A -3´
	rv	5´- TAC TGC CTT CCC CAA AGG TA -3´
FvPR10.05	fw	5’ - CTT CGC CAA AGG TGA TCT TC - 3’
	rv	5´- TCA ACC TCA TCA GTC ACA CCA -3´
FvPR10.06	fw	5’ - TTT CAA TCT TCC CAT TTT TAG CTC - 3’
	rv	5’ - GTA TTC GCT CCC TTC ACC AA - 3’
FvPR10.07	fw	5' - TCC TTC AAC TTC TCA AAC ACC A- 3'
	rv	5' - GTT CCT ACG CCT CCG TCT C - 3'
FvPR10.08	fw	5´ - TGG GTC TGT TCT TTG ATC AAT TT - 3'
	rv	5´ - TCA GCA TCG AGA ACA AAT GC - 3´
FvPR10.09	fw	5' - TTC TCT GAT CAT TTC CCT TTT AGC - 3'
	rv	5' - CCA ACT CCT CCA TCA CCT TC - 3'
FvPR10.10	fw	5' - AGC TCT TCT TTT CTT GTG TCA CTT - 3'
	rv	5' - GGT TCC TAC GCC TCC ATC TC - 3'
FvPR10.11	fw	5' - TGT CTT CAA GTA CGA GGC TGA A - 3'
	rv	5' - CAA TGG CAT CAA TTC TGT GC - 3'
FvPR10.12	fw	5' - GCA CAG AAT CGA TGA ACT CG - 3'
	rv	5' - GCT TCT CCA ATG GGG TTG TA- 3'
FvPR10.13	fw	5' - TCT GGT CAA TTT CAT CAG CAA - 3'
	rv	5' - TAA TGG CCT GAG GCA TGA GT - 3'
FvPR10.14	fw	5' - CTT GTG TCA TTT CCC AAC TCA - 3'
	rv	5' - ATG GTT TCA GCA CCC TTG AC - 3'
FvPR10.15	fw	5' - TCC TTA TTC CCT GCT TGC TT - 3'
	rv	5' - AGG TGA TCT TCT TGA TGG TTC C - 3'
FvPR10.16	fw	5' - TCA GTC TTC TCA TCT TAA GCT TGC - 3'
	rv	5' - GTT CCA ACA CCT CCA TCA CC - 3'
FvPR10.17	fw	5' - TTC CCT TCA GCT CTT CTA CAT TG - 3'
	rv	5' - GAA CGA TTT CAG CGC TCT TC - 3'
FvPR10.18	fw	5' - CAA TGG CAT CAA TTC TGT GC - 3'
	rv	5' - TTC CCC GAG GTT GAT CTT CT - 3'
FvPR10.19	fw	5' - TCT GGT CAA TTT CAT CAG CAA - 3'
	rv	5' - TAA TGG CCT GAG GCA TGA GT - 3'
FvPR10.20	fw	5' - TTT GAG GTG ATT AAC ACA TAG ATT ACG - 3'
	rv	5' - ACC GCA CTA GCC ATG AAT GT - 3'
FvPR10.21	fw	5' - TCA CCT TAT GGA GAC CTA GCT ATT G - 3'
	rv	5' - GCT GGG GTG CTT TCT TTG AC - 3'
FaMYB63	fw	5' - ACA AAG ACC AAC AAC CAG GA - 3'
	rv	5' - GCC GCA TTC CGA AGT AAT- 3'
