# Supplementary material for: FaMYB63 and FvWYRKY75 Activate FvPR10.14 Boosting Strawberry Immunity Against Powdery Mildew
Source: Mol Plant Pathol. 2025 Dec 8;26(12):e70186. doi: 10.1111/mpp.70186 (PMC12686569; doi:10.1111/mpp.70186)
Supplement: Supplementary file 11 — TABLE S2: Subgroup classification of PR10 sequences examined in this study and additional information. [file MPP-26-e70186-s011.xlsx]

## Sheet: Table S2
Table S2 | Subgroup classification of PR10 sequences examined in this study and additional information.
Sequence Name	Species	Gene ID	Amino Acid Sequence
AtBet v I	Arabidopsis arenosa	KAG7617068	MATSGTYVTEVPLKGSAEKYYKRWKNENHVFPDAIGHHIQNVTVHEGEHDSHGSIRSWNYTWDGKEEVFKERREIDDETKTLTLRGLEGHVMEQLKVYDVVYQFIPKSEDTCIGKITLIWEKRNDDSPEPSGYMKFVKQMVVDIEGHVNKA
BpBet v 1	Betula pendula	CAB02161	MGVFNYETETTSVIPAARLFKAFILDGDNLFPKVAPQAISSVENIEGNGGPGTIKKISFPEGFPFKYVKDRVDEVDHTNFKYNYSVIEGGPIGDTLEKISNEIKIVATPDGGSILKISNKYHTKGDHEVKAEQVKASKEMRETLLRAVESYLLAHSDAYN
BpBet v 1-SC1	Betula pendula	CAA54694	MGVFDYEGETTSVIPAARLFKAFILDGDNLIPKVAPQTVSCVENIEGNGGPGTIKKITFPEGSPFKYVKERVDEVDHVNFKYSYSVIEGGAVGDTLEKICNEIKIVPAPGGGSILKISNKYHTKGNHEMKAEQIKASKEKAEALFRAVESYLLAHSDAYN
BpBet v 1-SC3	Betula pendula	CAA54696	MGVFNYEDEATSVIAPARLFKSFVLDADNLIPKVAPENVSSAENIEGNGGPGTIKKITFPEGSHFKYMKHRVDEIDHANFKYCYSIIEGGPLGDTLEKISYEIKIVAAPGGGSILKITSKYHTKGDISLNEEEIKAGKEKGAGLFKAVENYLVAHPNAYN
BpBet v 1d	Betula pendula	CAA54482	MGVFNYEIETTSVIPAARLFKAFILDGDNLVPKVAPQAISSVENIEGNGGPGTIKKINFPEGFPFKYVKDRVDEVDHTNFKYNYSVIEGGPVGDTLEKISNEIKIVATPDGGCVLKISNKYHTKGNHEVKAEQVKASKEMGETLLRAVESYLLAHSDAYN
BpBet v 1f	Betula pendula	CAA54484	MGVFNYEIEATSVIPAARLFKAFILDGDNLFPKVAPQAISSVENIEGNGGPGTIKKISFPEGFPFKYVKDRVDEVDHTNFKYSYSVIEGGPVGDTLEKISNEIKIVATPNGGSILKINNKYHTKGDHEVKAEQIKASKEMGETLLRAVESYLLAHSDAYN
BpBetv1.1701	Betula pendula	CAA96539	MGVFNYETEATSVIPAARLFKAFILDGDNLFPKVAPQAISSVENIEGNGGPGTIKKISFPEGIPFKYVKDRVDEVDHANFKYSYSVIEGGPVGDTLEKISNEIKIVATPDGGSILKISNKYHTKGDHEVKAEQIKASKEMGETLLRAVERYLLAHSDAYN
BpBetv1.1801	Betula pendula	CAA96540	MGVFNYETETTSVIPAARLFKAFILDGDNLIPKVAPQAISSVENIEGNGGPGTIKKITFPEGSPFKYVKERVDEVDHANFKYSYSMIEGGALGDTLEKICNEIKLVATPDGGSILKISNKYHTKGDHEMKAEHMKAIKEKAEALLRAVESYLLAHSDAYN
CaCor a 1	Corylus avellana	CAA96549	MGVFNYETETTSVIPPARLFKRFVLDSDNLIPKVAPKAIKSIEIIEGNGGPGTIKKICFDEGSPFNYIKQKVEEIDQANFSYRYSVIEGDALSDKLEKINYEIKIVASPHGGSILKSISKYHTIGDHELKDEQIKAGKEKASGLFKAVEGYLLAHSDAYN
CaPR10	Capsicum annuum	AAX20045	MGVYTFTDESTASVVPSRLFKALVIDFNNLVSKLIPDVESIENVEGDGGPGTIKKITFVEGGPMKYLKHKIHVIDDKNLVTKYSLIEGDALADKAESVDYDAKLEGSANGGCVATTVTVYHTKGDYVVTEEEHNVHKGRANDIVKAIEAYLLANPSAYA
CsBet_v1-like	Citrus sinensis	ABK06393	MGVLTLNAEETSTLPPEKLFKLFVLHFDTLLPKVLPQVVKNVELISGDGGPGSIKKFNFVEGADWKYIKHRVDALDKENKIYNYTAIEGEGDANIPTIDHVSYESKVVGTPDGGSKSTVVIKFYPKPGAEIKEEQVKGGLEKEKGIFKALEAYALANPNAV
CsYPR10	Castanea sativa	CAD10374	MGVFTHENEITSAIPPGRLFKAFVLDADNLIPKLAPHAIKSAEIIEGNGGPGTIKKITFGEGSQFKYVKHRIDEIDQANFTYCYSVIEGDVVNELLEKISYEIKIVASPDGGSILKNTSKYHTKGEQEIKEEKVMAGKEKAAGLFKAVEAYLLAHSDAYN
Csf-2	Cucumis sativus	BAA83470	MSLCGKLEKDVPIRASASKFHEMFHKKPHHICNCSTDKIHGVELQEGEWGQVGSIICWKYFHEGKHKIAKEIVEHVDEENNSITFKVIEGDLTEHYKDFRFTIKCIPKEKGSVIHWVLEYEKLHDKIPDSHTLLQFCVDVSKDIDKQLSAN
FaFra a 1	Fragaria x ananassa	BBE27861	MGVFTYESEFTSVIPPAKLYKAFVLDADNLIPKIAPQAVKSAEICEGDGGVGTIKKIHLGEGSEYSYVKHKIDGLDKDNYVYNYSIIEGDAIGDKVEKISYEIKLIASEGGSIIKSTSHYHCKGEVEIKEEHVKAGKERAAGLFKIVESYLLAHPEEYN
FaFra a 1.01a1	Fragaria x ananassa	ABD39049	MGVYTYENEFTSDIPAPKLFKAFVLDADNLIPKIAPQAVKCAEILEGDGGPGTIKKITFGEGSHYGYVKHKIHSIDKENHTYSYSLIEGDALSDNIEKIDYETKLVSAPHGGTVIKTTSKYHTKGDVEIKEEHVKAGKEKASHLFKLIEGYLKDHPSEYN
FaFra a 1.01a2	Fragaria x ananassa	CAJ29538	MGVYTYENEFTSDIPAPKLFKAFVLDADNLIPKIAPQAVKCAEILEGDGGPGTIKKITFGEGSHYGYVKHKIHSIDKENHTYSYSLIEGDALSDNIEKIDYETKLVSAPHGGTVIKTTSKYHTKGDVEIKEEHVKAGKEKASHLFKLIEGYLKDHPSEYN
FaFra a 1.01b1	Fragaria x ananassa	CAJ85639	MGVYTYENEFTSDIPAPKLFKAFVLDADNLIPKIAPQAIKCAEILEGDGGPGTIKKITFGEGSHYGYVKHKIHSIDKENHTYSYSLIEGDALSDNIEKIDYETKLVSAPHGGTIIKTTSKYHTKGDVEIKEEHVKAGKEKASHLFKLIEGYLKDHPSEYN
FaFra a 1.01b2	Fragaria x ananassa	CAJ85641	MGVYTYENEFTSDIPAPKLFKAFVLDADNLIPKIAPQAIKCAEILEGDGGPGTIKKITFGEGSHYGYVKHKIHSIDKENHTYSYSLIEGDALSDNIEKIDYETKLVSAPHGGTIIKTTSKYHTKGDVEIKEEHVKAGKEKASHLFKLIEGYLKDHPSEYN
FaFra a 1.01c	Fragaria x ananassa	CAJ85643	MGVYTYENEFTSDIPAPKLFKAFVLDADNLIPKIAPQAVKCAEILEGDGGPGTIKKITFGEGSHYGYVKHKIHSIDKENHTYSYSLIEGDALSDNIEKIDYETKLVSAPHGTIIKTTSKYHTKGDVEIKEEHVKAGKEKASHLFKLIEGYLKDHPSEYN
FaFra a 1.01d	Fragaria x ananassa	CAJ85642	MGGYTYENEFTSDIPAPKLFKAFVLDADNLIPKIAPQAIKCAEILEGDGGPGTIKKITFGEGSHYGYVKHKIHSIDKENHTYSYSLIEGDALSDNIEKIDYETKLVSAPHGGTIIKTTSKYHTKGDVEIKEEHVKAGKEKASHLFKLIEGYLKDHPSEYN
FaFra a 1.01e1	Fragaria x ananassa	CAJ85645	MGVYTYENEFTSDIPAPKLFKAFVLDADNLIPKIAPQAVKCAEILEGDGGPGTIKKITFGEGSHYGYVKHKIHSIDKVNHTYSYSLIEGDALSENIEKIDYETKLVSAPHGGTIIKTTSKYHTKGDVEIKEEHVKAGKEKAAHLFKLIEGYLKDHPSEYN
FaFra a 1.01e2	Fragaria x ananassa	CAJ85646	MGVYTYENEFTSDIPAPKLFKAFVLDADNLIPKIAPQAVKCAEILEGDGGPGTIKKITFGEGSHYGYVKHKIHSIDKVNHTYSYSLIEGDALSENIEKIDYETKLVSAPHGGTIIKTTSKYHTKGDVEIKEEHVKAGKEKAAHLFKLIEGYLKDHPSEYN
FaFra a 1.01f	Fragaria x ananassa	LC214965	MGVYTYENEFTSDIPAPKLFKAFVLDADNLIPKIAPQAVKCAEILEGDGGPGTIKKITFGEGSHYGYVKHKINSIDKENHTYSYSLIEGDALSDNIEKIDYETKLVSAPHGGTVIKTTSKYHTKGDVEIKEEHVKAGKEKASHLFKLIEGYLKDHPSEYN
FaFra a 1.04	Fragaria x ananassa	AHZ10955	MGVFTYETEFTSVIPPPRLFKAFILDADNLIPKIAPQAVKCAEIIEGDGGVGTIKKITFGEGSQFGSVTHKIDGIDKDNFAYSYSLVEGDALSDKIEKISYETKLVASSDGGSVIKSTSNYHTKGDVEIKEEHVKAGKEKASHLFKLVEDYLLANPNEYC
FaFra a 1.05	Fragaria x ananassa	AHZ10956	MGVFTYETEFTSVIPPPRLFKAFILDADNLIPKIAPQAVKCAEIIEGDGGVGTIKKITFGEGSQFGSVTHKIDGIDKDNFVYSYSLVEGDALSDKIEKISYETKLVASSDGGSIIKSTSNYHTKGDVEIKEEHVKAGKEKASHLFKLVEGYLLANPNEYC
FaFra a 1.06	Fragaria x ananassa	AHZ10957	MGVFTYETEFTSVIPPPRLFKAFILDADNLIPKIAPQAVKCAEIVEGDGGVGTIKKITFGEGSQFGSVTHKIDGIDKENFVYSYSLVEGDALSDKIEKISYETKLVASSDGGSVIKSTSNYHTKGDVEIKEEHVKAGKEKASHLFKLVEDYLLANPNEYC
FaFra a 1.07	Fragaria x ananassa	AHZ10958	MGVFTYETEFTSVIPPPRLYKAFVLDTDNLIPKIAPQAVKSTELVQGDGGVGTIKKIHLGEGSEYSYVKHQIDGLDKDNFVYNYSIIEGDAIGDKVEKISYEIKLVASPSGGSIIKSTSHYHCKGEVEIKEEHVKAGKERAAGLFKIIENYLLGNPDAYN
FaFra a 1.08	Fragaria x ananassa	AHZ10959	MGVFTYETEFTSVIPPPRLYKAFVLDADNLIPKIAPQAVKSAEIVQGDGGVGTIKKIHLGEGSEYSYVKHQIDGLDKDNFVYNYSIIEGDAIGDKVEKISYEIKLVASPSGGSIIKSTSHYHCKGEVEIKEEHVKAGKEKAAGLFKIIENHLLANPEAYN
FaFra a 2	Fragaria x ananassa	ACX47057	MGVFTYETEFTSVIPPPRLFKAFILDADNLIPKIAPQAVKCAEIIEGDGGVGTIKKITFGEGSQFGSVTHKIDGIDKENFVYSYSLIEGDALSDKIEKISYETKLVSSSDGGSIIKSTSNYHTKGDVEIKEEHVKAGKEKASHLFKLVEGYLLANPNEYC
FaFra a 3	Fragaria x ananassa	ACX47058	MGVFTYESEFTSVIPPPKLFKAFVLDADNLIPKIAPQAVKSAEIIEGDGGVGTIKKIHLGEGSEYSYVKHKIDGIDKDNFVYSYSIIEGDAIGDKIEKISYEIKLVASGGGSIIKSTSHYHTKGEVEIKEEHVKAGKERAAGLFKIIENHLLAHPEEYN
FaPR10-4	Fragaria x ananassa	AET44159	MGVFTYESEFTSVIPPPKLFKAFVLDADNLIPKIAPQAVKSAEICEGDGGVGTIKKIHLGEGSEYSYVKHKIDGLDKDNYVYNYSIIEGDAIGDKVEKISYEIKLIASEGGSIIKSTSHYHCKGEVEIKEEHVKAGKERAAGLFKIVESYLLAHPEEYN
FsPR1	Fagus sylvatica	CAA10235	MGVFTYESENTSVIPPARLFKAFVLDADNLIPKVAPQSIKSTETLEGDGGPGTIKKITFGEGSQFKYVKHRIDEVDQANFSYGYSVIEGDVVSGIIEKISYEIKIVASPDGGSLLKSTSKYHIKGNHEIKEEEVKAGKEKAAGLFKAVEAYLLAHPDAYN
FvPR10.01	Fragaria vesca subsp. vesca	gene07077	MGITKISQKFITQVTPERMFKALILDAHNLCPKLMFSSIKSIEFLEGEGEVGTIKQINFTEASPMRYAKHRIDALDKENLMCRYTFIESDAAEHLLDKLEYITYDVKFEGYGRGGCICHLTSEYKAKDGIQIKEEDIELGKDRAIGMYEVLEAYLMAHPRAYT
FvPR10.02	Fragaria vesca subsp. vesca	gene07086	MGVFTYETEFTSVIPPPRLFKAFILDADNLIPKIAPQAVKCAEIIEGDGGVGTIKKITFGEGSQFGSVTHKIDGIDKENFVYSYSLVEGDALSDKIEKISYVTKLVASSDGGSIIKSTSNYHTKGDVEIKEEHVKAGKEKASHLFKLVEGYLLANPNEYC
FvPR10.03	Fragaria vesca subsp. vesca	gene07082	MGVFTYESEFTSVIPPPKLFKAFVLDADNLIPKIAPQAVKSAEIIEGDGGVGTIKKIHLGEGSEYSYVKHKIDGIDKDNFVYSYSIIEGDAIGDKIEKISYEIKLVASGGGSIIKSTSHYHTKGEVEIKEEHVKAGKERAAGLFKIIENHLLAHPEEYN
FvPR10.04	Fragaria vesca subsp. vesca	gene07081	MGVFTYETEFTSVIPRARLFKAFILDVDNLIPKIAPQAIQGTEILQGDGGPGTIKKVTFGEGSKFGSVTHKIDGIDKDKFQYNYSLIEGDVLAEHKIEKVSYETKLVESAEGGSIVKSISNYYTIGDIEIQEEHVKAGKEKASQLFKLVEGYLLANPDDYN
FvPR10.05	Fragaria vesca subsp. vesca	gene07063	MGVFTYETEFTSVIPPPRLFKAFILDADNLIPKIAPQAVKCAEIIEGDGGVGTIKKITFGEGSQFGSVTHKIDGIDKDNFVYSYSLVEGDALSDKIEKISYETKLVASSDGGSIIKSTSNYHTKGDVEIKEEHVKAGKEKASHLFKLVEGYLLANPNEYC
FvPR10.06	Fragaria vesca subsp. vesca	gene07064	MGVFTYETEFISVIPPARLFKAFILDADNLIPKLAPQAVKGAETIEGDGGVGTIKKITFGEGSQYSSVTHRIDGIDKENFVYNYSLIEGDAISDKIEKISYETKLVASSDGGSVIKSTSNYYTKGDVEIKEEHVKAGKEKASHLFKLVEGYLLANPNEYC
FvPR10.07	Fragaria vesca subsp. vesca	gene07065	MGVFTYETEFTSVIPPPRLFKAFILDADNLIPKIAPQAVKCAEIIEGDGGVGTIKKITFGEGSQFGSVTHKIDGIDKDNFVYSYSLVEGDALSDKIEKISYETKLVASSDGGSIIKSTSNYHTKGDVEIKEEHVKAGKEKASHLFKLVEGYLLANPNEYC
FvPR10.08	Fragaria vesca subsp. vesca	gene07084	MGVFTYETEFTSVIPPPRLYKAFVLDADNLIPKIAPQAVKSAEIVQGDGGVGTIKKIHLGEGSEYSYVKHQIDGLDKDNYVYYYSIIEGDAIGDKVEKISYEIKLVASPSGGSIIKSTSHYHCKGEVEIKEEHVKAGKERAAGLFKIIENHLLANPEAYN
FvPR10.09	Fragaria vesca subsp. vesca	gene07085	MGVFTYETEFTSVIPPAKLYKAFVLDADNLIPKIAPQAVKSAEICEGDGGVGTIKKIHLGEGSEYSYVKHKIDGLDKDNYVYNYSIIEGDAIGDKVEKISYEIKLIASEGGSIIKSTSHYHCKGEVEIKEEHVKAGKERAAGLFKLVESYLLAHPEEYN
FvPR10.10	Fragaria vesca subsp. vesca	gene05122	MVEYYSINTTHIILFSHNPNTNSLIALLFLCHFHKLIMGVFTYETEFTSVIPPPRLFKAFILDADNLIPKIAPQAVKCAEIIEGDGGVGTIKKITFGEGSQFGSVTHKIDGIDKDNFAYSYSLVEGDALSDKIEKISYETKLVASSDGGSVIKSTSNYHTKGDVEIKEEHVKAGKEKASHLFKLVEDYLLANPNEYC
FvPR10.11	Fragaria vesca subsp. vesca	gene05185	MGVFKYEAEYTSVIAPARLFKAFVLDADNLIPKIAPQAVKSAEILEGDGGVGTIKKITFGEGSTYSFVKHRIDAIDCENFVYSYSVIEGAPDSIEKICYETKLVASGSGTVIKSTSEYHVKGDVEIKEEHVKAGKEKASHLFKVIEAYLLEHHDAYN
FvPR10.12	Fragaria vesca subsp. vesca	gene07076	MGVTSISQEFLCPIAPSRMFKALIIDSKNLIPKLLPQFIASVEVTQGDGGAGSIEQVNFTEGSHFKYVKHRIDELDQDNFVCKYTMIEGDALGDKLESIGYEVKFEAASDGSSICKMTSNYNPIGEAEVKEEEIIAGKNSAMGIYEVVETFLVENPNVYS
FvPR10.13	Fragaria vesca subsp. vesca	gene11094	MAVINLSQEFTSPVDAARLFKALIIDSHNLIPKLMPQAIKSIEIIEGDGGAGTIKKINFAEGTRFKYMINRIDTLDVENLMCKYTLIEGDVLGDKINSIAYEVKFIPSAIGGCVCKMMSEYQAVGDFEINEEEIRGGKERAMGMYKVVEAYLFESPGAYE
FvPR10.14	Fragaria vesca subsp. vesca	gene04962	MGVFTYETEFTSVIPPPRLYKAFVLDADNLIPKIAPQAVKSAEIVQGDGGVGTIKKIHLGEGSEYSYVKHQIDGLDKDNFVYNYSIIEGDAIGDKVEKISYEIKLVASPSGGSIIKSTSHYHCKGEVEIKEEHVKAGKEKAAGLFKIIENHLLANPEAYN
FvPR10.15	Fragaria vesca subsp. vesca	gene07080	MGVYTYENEFTSDIPAPKLFKAFVLDADNLIPKIAPQAVKCAEILEGDGGPGTIKKITFGEGSHYGYVKHKIHSIDKENHTYSYSLIEGDALSDNIEKIDYETKLVSAPHGGTVIKTTSKYHTKGDVEIKEEHVKAGKEKASHLFKLIEGYLKDHPSEYN
FvPR10.16	Fragaria vesca subsp. vesca	gene05123	MGVFTYETEFTSVIPPPRLYKAFVLDTDNLIPKIAPQAVKSTELVQGDGGVGTIKKIHLGEGSEYSYVKHQIDGLDKDNFVYNYSIIEGDAIGDKVEKISYEIKLVASPSGGSIIKSTSHYHCKGEVEIKEEHVKAGKERAAGLFKIIENYLLGNPDAYN
FvPR10.17	Fragaria vesca subsp. vesca	gene07083	MGVFTYETEFTSVIPPPRLFKAFVLDADNLIPKIAPQAVKSAEIVQGDGGVGTIKKIHLGEGSEYSYVKHQIDGLDKDNFVYNYSMIEGDAIGDKVEKISYEIKLVASADGGSIIKSTSNYHCKGEVEIKEEHVKAGKERAAGLFKIIEIYLLGNPDAYN
FvPR10.18	Fragaria vesca subsp. vesca	gene32299	MGVFTYESEFTSVIPPARLFKAFVLDADNLIPKIAPQAVKGTEILQGDGGVGTIKKINLGEGSEYSYVKHQIDGIDKDNFVYKYSMIEGDAISDKIEKVSYETKLVASSDGGSVIKSTSNYHTKGDVEIKEEHVKAGKERAAGLFKIIESHLLANPEAYN
FvPR10.19	Fragaria vesca subsp. vesca	gene07088	MGVFTYETEFTSVIPPPRLFKAFILDADNLIPKIAPQAVKCAEIVEGDGGVGTIKKITFGEGSQFGSVTHKIDGIDKENFVYSYSLVEGDALSDKIEKISYETKLVASSDGGSVIKSTSNYHTKGDVEIKEEHVKAGKEKASHLFKLVEDYLLANPNEYC
FvPR10.20	Fragaria vesca subsp. vesca	gene07078	MGVTTYTDEYTSPIPPCRLFKALVLDADILVPKLMPDALKSIDTIQGDGRAGSIKQINFAEGGQIISVRNRVDEVDDENYVYNYTLIEGDASVMEKVEFISYEVKFEATPEGGSKNRMVSKYHTKGDIVLNDEDMISGREKALGMYKVVEAYLLQNPDVYNDT
FvPR10.21	Fragaria vesca subsp. vesca	gene07087	MGVFTYETEFTSVIPPPRLYKAFVLDADNLIPKIAPQAVKSAEIVQGDGGVGTIKKIHLGEGSEYSYVKHQIDGLDKDNFVYNYSIIEGDAIGDKVEKISYEIKLVASPSGGSIIKSTSHYHCKGEVEIKEEHVKAGKERAAGLFKIIENHLLANPEAYN
GmPR10-like	Glycine max	NP_001238060	MGVFTFEDEINSPVAPATLYKALVTDADNVIPKALDSFKSVENVEGNGGPGTIKKITFLEDGETKFVLHKIESIDEANLGYSYSVVGGAALPDTAEKITFDSKLVAGPNGGSAGKLTVKYETKGDAEPNQDELKTGKAKADALFKAIEAYLLAHPDYN2
HvPR10	Hordeum vulgare	AAP04429	MVAGCVITEQCALAVSTERLWKVVFSGEDTAALPKACAGFIDVVDVEGDGGPGSVFTMTLSPAAAELSGSGVMRSRVMARDNAARVFKTEILEGGKVSGQLKSQVVEMKLEAAGDGACVAKLRVEYERLDGGGALSAEDQAALAAGYLDQLKMVEAYLVAHPAEYV
LlPR10.1A	Lupinus luteus	CAA56298	MGIFAFENEQSSTVAPAKLYKALTKDSDEIVPKVIEPIQSVEIVEGNGGPGTIKKIIAIHDGHTSFVLHKLDAIDEANLTYNYSIIGGEGLDESLEKISYESKILPGPDGGSIGKINVKFHTKGDVLSETVRDQAKFKGLGLFKAIEGYVLAHPDY
LlPR10.1B	Lupinus luteus	CAA56299	MGVFAFEDEHPSAVAQAKLFKALTKDSDDIIPKVIEQIQSVEIVEGNGGPGTVKKITASHGGHTSYVLHKIDAIDEASFEYNYSIVGGTGLDESLEKITFESKLLSGPDGGSIGKIKVKFHTKGDVLSDAVREEAKARGTGLFKAVEGYVLANPNY
LlPR10.2A	Lupinus luteus	AAF77633	MGVFTFEDESTSTIAPARLYKALVKDADAIIPKAVEAIQSIETVEGNGGPGTIKKLTLIEGGETKYVLHKIEAVDEANLRYNYSIVGGVGLPDTIEKISFETKLVEGANGGSIGKVTIKIETKGDAQPNEEEGKAAKARGDAFFKAIENYLSAHPEYN
LlPR10.2B	Lupinus luteus	AAF77634	MGVFTFQDEYTSTIAPAKLYKALVTDADIIIPKAVETIQSVEIVEGNGGPGTIKKLTFIEGGESKYVLHKIEAIDEANLGYNYSIVGGVGLPDTIEKISFETKLVEGANGGSIGKVTIKIETKGDAQPNEEEGKAAKARGDAFFKAIESYLSAHPDYN
LlPR10.2E	Lupinus luteus	AAP37978	MGIFTFEDESTTTVAPARLYKALVKDADTIIPKAVEAIQSVEIVEGNGGPGTIKKLTLIEGGETKYVLHKIEAIDEANFGYNYSIVGGIGLPDTIEKISFETKLFEGANGGSIGKVTIKIETKGDAQPNEEEGKAAKARGDAFFKAIENYLIAHPEY
Mal d 1.01	Malus domestica	AAX18286	MGVCTFENEFTSEIPPSRLFKAFVLDADNLIPKIAPQAIKQAEILEGNGGPGTIKKITFGEGSQYGYVKHRIDSIDEASYSYSYTLIEGDALTDTIEKISYETKLVACGSGSTIKSISHYHTKGNIEIKEEHVKAGKEKAHGLFKLIESYLKDHPDAYN
Mal d 1.01	Malus domestica	AAX18287	MGVCTFENEFTSEIPPSRLFKAFVLDADNLIPKIAPQAIKQAEILEGNGGPGTIKKITFGEGSQYGYVKHRIDSIDEASYSYSYTLIEGDALTDTIEKISYETKLVACGSGSTIKSISHYHTKGNIEIKEEHVKAGKEKAHGLFKLIESYLKDHPDAYN
Mal d 1.01	Malus domestica	AAX18288	MGVCTFENEFTSEIPPSRLFKAFVLDADNLIPKIAPQAIKQAEILEGNGGPGTIKKITFGEGSQYGYVKHRIDSIDEASYSYSYTLIEGDALTDTIEKISYETKLVACGSGSTIKSISHYHTKGNIEIKEEHVKAGKEKAHGLFKLIESYLKDHPDAYN
Mal d 1.02	Malus domestica	AAX18289	MGVYTFENEYTSEIPPPRLFKAFVLDADNLIPKIAPQAIKHAEILEGDGGPGTIKKITFGEGSQYGYVKHKIDSVDEANYSYAYTLIEGDALTDTIEKVSYETKLVASGSGSIIKSISHYHTKGDVEIKEEHVKAGKEKAHGLFKLIESYLKGHPDAYN
Mal d 1.02	Malus domestica	AAX18290	MGVYTFENEYTSEIPPPRLFKAFVLDADNLIPKIAPQAIKHAEILEGDGGPGTIKKITFGEGSQYGYVKHKIDSVDEANYSYAYTLIEGDALTDTIEKVSYETKLVASGSGSIIKSISHYHTKGDVEIKEEHVKAGKEKAHGLFKLIESYLKGHPDAYN
Mal d 1.02	Malus domestica	AAX18291	MGVYTFENEYTSEIPPPRLFKAFVLDADNLIPKIAPQAIKHAEILEGDGGPGTIKKITFGEGSQYGYVKHKIDSVDEANYSYAYTLIEGDALTDTIEKVSYETKLVASGSGSIIKSISHYHTKGDVEIKEEHVKAGKEKAHGLFKLIESYLKGHPDAYN
Mal d 1.03A	Malus domestica	AAX18313	MGVFTYESEFTSVIPPARLFNAFVLDADNLIPKIAPQAVKSAEILEGDGGVGTIKKINFGEGSTYSYVKHRIDGVDKENFVYKYSVIEGDAISETIEKISYETKLVASGSGSVIKSTSHYHTKSDVEIKEEHVKAGKEKASHLFKLIENYLLEHKDAYN
Mal d 1.03B	Malus domestica	AAX18314	MGVFTYESEFTSVIPPARLFNAFVLDADNLIPKIAPQAVKSAEILEGDGGVGTIKKINFGEGSTYSYVKHRIDGVDKENFVYKYSVIEGDAISETIEKISYETKLVASGSGSVIKSTSHYHTKGDVEIKEEHVKAGKEKASHLFKLIENYLLEHQDAYN
Mal d 1.03B	Malus domestica	AAX18315	MGVFTYESEFTSVIPPARLFNAFVLDADNLIPKIAPQAVKSAEILEGDGGVGTIKKINFGEGSTYSYVKHRIDGVDKDNFVYKYSVIEGDAISETIEKISYETKLVASGSGSVIKSTSHYHTKGDVEIKEEHVKAGKEKASHLFKLIENYLLEHQDAYN
Mal d 1.03C	Malus domestica	AAX18316	MGVFTYESEFTSVIPPARLYNAFVLDADNLIPKIAPQAVKSTEILEGDGGVGTIKKINFGEGSTYNYVKHRIDGVDKDNFVYKYSVIEGDAISETIEKICYETKLVASGSGCIIKSTSHYHTKGDVEIKEEHVKAGKEKASHLFKLIENYLLEHQDAYN
Mal d 1.03D	Malus domestica	AAX18317	MGVFTYESEFTSVIPPARLFNAFVLDADNLIPKIAPQAVKSAEILEGDGGVGTIKKINFGEGSTYSYVKHRIDGVDKDNFVYKYSVIEGDAISETIEKISYETKLVAASSGSVIKSTSHYHTKGDVEIKEEHVKAGKEKASHLFKLIENYLLEHQDAYN
Mal d 1.03D	Malus domestica	AAX18318	MGVFTYESEFTSVIPPARLFNAFVLDADNLIPKIAPQAVKSAEILEGDGGVGTIKKINFGEGSTYSYVKHRIDGVDKDNFVYKYSVIEGDAISETIEKISYETKLVAAGSGSVIKSTSHYHTKGDVEIKEEHVKAGKEKASHLFKLIENYLLEHQDAYN
Mal d 1.03E	Malus domestica	AAX18319	MGVFTYESEFTSVIPPARLFNAFVLDADNLIPKIAPQAVKSAEILEGDGGVGTIKKINFGEGSTYSYVKHRIDGVDKDNFVYKYSVIEGDAISETIEKISYETKLVASGSGSVIKSTSHYHTKGDVEIKEEHVKAGKEKASHLFKLIENYLLENQDAYN
Mal d 1.03E	Malus domestica	AAX18320	MGVFTYESEFTSIIPPARLFNAFVLDADNLIPKIAPQAVKSAEILEGDGGVGTIKKINFGEGSTYSYVKHRIDGVDKDNFVYKYSVIEGDAISETIEKISYETKLVASGSGSVIKSTSHYHTKGDVEIKEEHVKAGKEKASHLFKLIENYLLENQDAYN
Mal d 1.03F	Malus domestica	AAX18321	MGVFTYESEFTSVIPPARLFNAFVLDADNLIPKIAPQAVKSAEILEGDGGVGTIKKINFGEGSTYSYVKHRIDGVDKDNFVYKYSVIEGDAISETIEKISYETKLVASGSGSVIKSTSHYHTKGDVEIKEEHVKAGKEKASHLFKLIENYLLEHQDAYN
Mal d 1.03F	Malus domestica	AAX18322	MGVFTYESEFTSVIPPARLFNAFVLDADNLIPKIAPQAVKSAEILEGDGGVGTIKKINFGEGSTYSYVKHRIDGVDKDNFVYKYSVIEGDAISETIEKISYETKLVASGSGSVIKSTSHYHTKGDVEIKEEHVKAGKEKASHLFKLIENYLLEHQDAYN
Mal d 1.03F	Malus domestica	AAX18323	MGVFTYESEFTSVIPPARLFNAFVLDADNLIPKIAPQAVKSAEILEGDGGVGTIKKINFGEGSTYSYVKHRIDGVDKDNFVYKYSVIEGDAISETIEKISYETKLVASSNGSVIKSTSHYHTKGDVEIKEEHVKAGKEKASHLFKLIENYLLEHQDAYN
Mal d 1.03G	Malus domestica	AAX18324	MGVFTYESEFTSVIPPARLYNAFVLDADNLIPKIAPQAVKSTEILEGDGGVGTIKKINFGEGSTYSYVKHRIDGLDKDNFVYKYSVIEGDAISETIEKISYETKLVASDNGSIIKSTSHYYTKGDVEIKEEHVKAGKEKASHLFKLIENYLLEHQDAYN
Mal d 1.04	Malus domestica	AAX18292	MGVFTYETEFTSVIPAPRLFKAFILDGDNLIPKIAPQAIKSTEIIEGDGGVGTIKKVTFGEGSQYGYVKQRVNGIDKDNFTYSYSMIEGDTLSDKLEKITYETKLIASPDGGSIIKTTSHYHAKGDVEIKEEHVKAGKEKASGLFKLLEAYLVANPDAYN
Mal d 1.04	Malus domestica	AAX18293	MGVFTYETEFTSVIPAPRLFKAFILDGDNLIPKIAPQAIKSTEIIEGDGGVGTIKKVTFGEGSQYGYVKQRVNGIDKDNFTYSYSMIEGDTLSDKLEKITYETKLIASPDGGSIIKTTSHYHAKGDVEIKEEHVKAGKEKASGLFKLLEAYLVANPDAYN
Mal d 1.04	Malus domestica	AAX18294	MGVFTYETEFTSVIPAPRLFKAFILDGDNLIPKIAPQAIKSTEIIEGDGGVGTIKKVTFGEGSQYGYVKQRVNGIDKDNFTYSYSMIEGDTLSDKLEKITYETKLIASPDGGSIIKTTSHYHAKGDVEIKEEHVKAGKEKASGLFKLLEAYLVANPDAYN
Mal d 1.0501	Malus domestica	AAX18295	MGVFTYETEFSSAIPAPRLFKAFILDGDNLIPKIAPQAIKSTEIVEGDGGVGTIKKITFGEGSQYGYVKHKVDGIDKHNFTYSYSMIEGDALSDKIEKIAYETKLTASPDGGSIIKTTSHCHTKGGVEIKEEHVKAGKEKASGLFKLLETYLVANPNAYN
Mal d 1.0501	Malus domestica	AAX18296	MGVFTYETEFSSAIPAPRLFKAFILDGDNLIPKIAPQAIKSTEIVEGDGGVGTIKKITFGEGSQYGYVKHKVDGIDKHNFTYSYSMIEGDALSDKIEKIAYETKLTASPDGGSIIKTTSHCHTKGGVEIKEEHVKAGKEKASGLFKLLETYLVANPNAYN
Mal d 1.0502	Malus domestica	AAX18297	MGVFTYETEFSSAIPAPGLFKAFILDGDNLIPKIAPQAIKSTEIVEGDGGVGTIKKITFGEGSQYGYVKHKVDGIDKHNFTYSYSMIEGDALSDKIEKIAYETKLTASPDGGSIIKTTSHCHTKGGVEIKEEHVKAGKEKASSLFKLLETYLVANPNAYN
Mal d 1.06A	Malus domestica	AAX18299	MGVLTYETEYASVIPPARLYNALVLDADNLIPKIAPQAVKTVEILEGDGGVGTIKKVSFGEGSEYSYVKHKVEGIDKDNFDYSYSLIEGDAISDKIEKISYEIKLVASGSGSIIKNTSHYHTKGDVEIKEEHVKVGKDKAHGLFKLIENYLVANPDAYN
Mal d 1.06A01	Malus domestica	AAX18300	MGVLTYETEYASVIPPARLYNALVLDADNLIPKIAPQAVKTVEILEGDGGVGTIKKVSFGEGSEYSYVKHKVEGIDKDNFDYSYSLIEGDAISDKIEKISYEIKLVASGSGSIIKNTSHYHTKGDVEIKEEHVKVGKDKAHGLFKLIENYLVANPDAYN
Mal d 1.06A02	Malus domestica	AAX18298	MGVLTYETEYASVIPPARLYNALVLDADNLIPKIAPQAVKTVEILEGDGGVGTIKKVSFGEGSEYSYVKHKVEGIDKDNFDYSYSLIEGDAISDKIEKISYEIKLVASGSGSIIKNTSHYHTKGDVEIKEEHVKAGKDKAHGLFKLIENYLVANPDAYN
Mal d 1.06B	Malus domestica	AAX18301	MGVLTYETEYASIIPPARLYNALVLDADNLIPKIAPQAVKTVEILEGDGGVGTIKKVSFGEGSEYSYVKHKVEGIDKDNFVYSYSLIEGDAISDKIEKISYEIKLVASGSGSIIKNISHYHTKGDFEIKEKHVKAGKERAHGLFKLIENYLVANPDAYN
Mal d 1.06B	Malus domestica	AAX18302	MGVLTYETEYASIIPPARLYNALVLDADNLIPKIAPQAVKTVEILEGDGGVGTIKKVSFGEGSEYNYVKHKVEGIDKDNFVYSYSLIEGDAISDKIEKISYEIKLVASGSGSIIKNISHYHTKGDFEIKEEHVKAGKERAHGLFKLIENYLVANPDAYN
Mal d 1.06B	Malus domestica	AAX18303	MGVLTYETEYASIIPPARLYNALVLDADNLIPKIAPQAVKTVEILEGDGSVGTIKKVSFGEGSEYNYVKHKVEGIDKDNFVYSYSLIEGDAISDKIEKISYEIKLVASGSGSIIKNISHYHTKGDFEIKEEHVKAGKERAHGLFKLIENYLVANPDAYN
Mal d 1.06C	Malus domestica	AAX18304	MGVLTYETEYASVIPPARLYNALVLDADNLIPKIAPQAVKTVEILEGDGGVGTIKKVSFGEGSEYSYVKHKVEGIDKDNFVYSYNLIEGDAISDKIEKISYEIKLVASGSGSIIKNISHYHTKGDVEIKEEHVKAGKERAHGLFKLIENHLVANPDAYN
Mal d 1.06C	Malus domestica	AAX18305	MGVLTYETEYASVIPPARLYNALVLDADNLIPKIAPQAVKTVEILEGDGGVGTIKKVSFGEGSEYSYVKHKVEGIDKDNFVYSYSLIEGDAISDKIEKISYEIKLVASGSGSIIKNISHYHTKGDVEIKEEHVKAGKERAHGLFKLIENHLVANPDAYN
Mal d 1.06C	Malus domestica	AAX18306	MGVLTYETEYASVIPPARLYNALVLDADNLIPKIAPQAVKTVEILEGDGGVGTIKKVSFGEGSEYSYVKHKVEGIDKDNFVYSYSLIEGDAISDKIQKISYEIKLVASGSGSIIKNISHYHTKGDVEIKEENVKAGKERAHGLFKLIENHLVANPDAYN
Mal d 1.07	Malus domestica	AAX18307	MGVFTYEFEFTSVIPPARLYNAFVLDADNLIPKIAPQAVKSTEILEGDGGVGTIKKINFGEGSTYSYVKHKIDGVDKDNFVYQYSVIEGDAISETIEKISYETKLVASGSGSVIKSISHYHTKGDVEIKEEHVKAGKEKASHLFKLIENYLLEHHDAYN
Mal d 1.07	Malus domestica	AAX18308	MGVFTYEFEFTSVIPPARLYNAFVLDADNLIPKIAPQAVKSTEILEGDGGVGTIKKINFGEGSTYSYVKHRIDGVDKENFVYQYSVIEGDAISETIEKISYETKLVASGSGSVIKSISHYHTKGDVEIKEEHVKAGKEKASHLFKLIENYLLEHHDAYN
Mal d 1.08	Malus domestica	AAX18309	MGVFTYESETTSVIPPARLFNATALDGDELIAKLAPQAVKSIEILEGDGGVGTVQKIIFGEGSTNGYVKKRIDVIDKDNFVYKYSMIEGDAISETIEKISYETTLVASGSGSIIKRTCHYHTKGDVEINEEHLKASKEKSSHLLKLVENYLLEHQDAYN
Mal d 1.08	Malus domestica	AAX18310	MGVFTYESETTSVIPPARLFNATALDGDELIAKLAPQAVKSIEILEGDGGVGTVQKIIFGEGSTNGYVKKRIDVIDKDNFVYKYSMIEGDAISETIEKISYETTLVASGSGSIIKRTCHYHTKGDVEINEEHLKASKEKSSHLLKLVENYLLEHQDAYN
Mal d 1.08	Malus domestica	AAX18311	MGVFTYESETTSVIPPARLFNATALDGDELIAKLAPQAVKSIEILEGDGGVGTVQKIIFGEGSTNGYVKKRIDVIDKDNFVYKYSMIEGDAISETIEKISYETTLVASGSGSIIKRTCHYHTKGDVEINEEHLKASKEKSSHLLKLVENYLLEHQDAYN
Mal d 1.09	Malus domestica	AAX18312	MGVFTYESESTSVIPPARLFNATALDGDKLIAKLAPQAVKSVEILEGDGGAGTIMKISFGESSTYGYVKKRIDAIDKENFVYKYSMIEGDAISETIEKISYETMLVASNNGSIIKRTCHYHTKGDVEIKEEHLKAGKEKASQLLKLVENYLLEHQDAYN
MbWAP18C	Morus bombycis	AAV33672	MGVSTHNDEFTSTVAPARLFKAAVLDADNLFPKIAPDAAKSAENIEGNGGPGTIKKITFPDGKYVKQKLDAIDLDNYSYSHSIIEGDILSAELEKISHETKFVAAPGGGSVIKVTTTFHTVGNATVDEAKAKEGKEKAAGLFKLVEGYLEANPSAYN
MdPR10a	Malus domestica	AAK13030	MGVYTFENEYTSEIPPPRLFKAFVLDADNLIPKIAPQAIKHAEILEGDGGPGTTKKITFGEGSQYGYVKHKIDSVDEANYSYAYTLIEGDALTDTIEKVSYETKLVASGSGSIIKSISHYHTKGDVEIKEEHVKAGKEKAHGLFKLIESYLKGHPDAYN
OsPR10	Oryza sativa Japonica Group	ABA99546	MAPVSISDERAVSVSAERVWKVFSDAPAMPKVCAGFIDAIEVEGDGGAGTVTTMKLNPAVDDGGSFKTRVVARDNAAHIIKSEVLDVPAGSKVGKLKSHVTETKIEAAGAGSCLAKINVEYELEDGGSLSPEKEKLILDGYFGMLKMIEDYLVAHPTEYA
OsPR10a	Oryza sativa Indica Group	AAF85972	MAPACVSDEHAVAVSAERLWKAFMDASALPKACAGLVDDIAVEGNGGPGTIYTMKLNPAAGVGSTYKTRVAVCDAASHVLKSDVLEAESKVGKLKSHSTETKLQATGDGSCVAKLKVEYELEDGSSLSPEKEKDIVDGYYGMLKMIEDYLVAHPAEYA
PaMal d 1	Prunus armeniaca	AAB71865	MGVFTYESEFTSEIPPPRLFLAFVLGPDNLVPKIAPQAIKHSEILEGDGGPGTIKKITFGEGSQYGYVKHKIDSIDKENHSYSYTLIEGDALGENLEKISYETKLVASPSGGSIIKSTSHYHTKGDVEIKEEHVKAGKEKASNLFKLIETYLKGHPDAYN
PaPru av 1.02	Prunus avium	AAS47036	MGVFTYADESTSVIPPPRLFKALVLEADTLIPKIAPQSVKSAEIVEGDGGVGTIKKISFGEGSHYSYVKHRIDGLDKDNFVYSYSLVEGDALSDKVEKISYEIKLVASADGGSIIKSTSNYHTTGDVEIKEEDVKAGKEKATGLFKLIENYLVANPDAYN
PdPR10	Prunus domestica	ABW99632	MGVFTYESEFTSEIPPPRLFKAFVLDADNLVPKIAPQAIKHSEILEGDGGPGTIKKITFGEGSQYGYVKHKIDSIDKENHSYSYTLIEGDALGDNLEKISYETKLVASPSGGSIIKSISHYHTKGDVEIKEEHVKAGKEKASNLFKLIETYLKGHPDAYN
PpPru p 1	Prunus persica	ABB78006	MGVFTYESEFTSEIPPPRLFKAFVLDADNLVPKIAPQAIKHSEILEGDGGPGTIKKITFGEGSQYGYVKHKIDSIDKENHSYSYTLIEGDALGDNLEKISYETKLVASPSGGSIIKSTSHYHTKGDVEIKEEHVKAGKEKASNLFKLIETYLKGHPDAYN
PpPru p 1.01	Prunus dulcis x Prunus persica	ACE80940	MGVFTYESEFTSEIPPPRLFKAFVLDADNLVPKIAPQAIKHSEILEGDGGPGTIKKITFGEGSQYGYVKHKIDSIDKENHSYSYTLIEGDALGDNLEKISYETKLVASPSGGSIIKSTSHYHTKGDVEIKEEHVKAGKEKASNLFKLIETYLKGHPDAYN
PpPru p 1.02	Prunus dulcis x Prunus persica	ACE80942	MGVFTYETEFTSVIPPEKLFKAFILDADNLIPKIAPTAVKDTEILEGDGGVGTIKKVTFGEGSQYGYVKHRIDGIDKDNLTYSYTLIEGDALSDVIEKIVYDIKLVASPNGGSIVKTISHYHTKGDVEIKEEQVKLKEYNG
PpPru p 1.03	Prunus dulcis x Prunus persica	ACE80944	MGVFTYETEFTSVIPPARLFKAFILDADTLIPKIAPSAVKGAEIVEGDGGVGTIKKITFGEGSQFGFVKHRVDGIDKDKFSYSYTLIEGDALSDVIEKIAYETKLVASPNGGSIIKTTSHYHAKGDVVIKEEQVKAGKAKASGLFKLVEDYLTANPDAYN
PpPru p 1.04	Prunus dulcis x Prunus persica	ACE80946	MGVFTYETEINSVIPPARLFNAFVLDADNLVPKIAPQAVKSTEILEGDGGVGTIKKINFGEGSTYSYVKHRIDGIDKENFVYKYSVIEGDAISETIEKISYETKLVASGSGSVVKSTSHYHTKGDFEIREEHVKAGKEKASHLFKLIENYLLEHHDAYN
PpPru p 1.05	Prunus dulcis x Prunus persica	ACE80948	MGVFTYATEFTSVVPPARLFKALVLDADNLVPKIAPQAIKSAEIVEGDGGVGTIKKTSFGEGSEYSYVKHQVDALDKDNFVYNYSLIEGDALSDKIEKISYEIKLVASADGGSVIKNTSSYHTKGDVEIKEEHVKAGKEKAHALFKIIETYLVANPDAYN
PpPrup10.6A	Prunus dulcis x Prunus persica	ACE80952	MGVFTYSDESTSVIPPPRLFKALVLEADTLIPKIAPQSVKSAEIVEGDGGVGTIKKISFGEGSHYSYVKHRIDGLDKDNFVYSYTLVEGDALSDKVEKISYEIKLVASADGGSVIKSTSNYHTKGDVEIKEEDVKAGKEKATGLFKLIENYLVANPDAYN
PsABR18	Pisum sativum	Q06930	MGVFTYENDTTSTVPPAKLFKAVVHDADLIVPKVVDSIKTVEILEGNGGPGTVKKLTFVEGGQTLYVLHKVEAIDDAKFEYNYSIVGGVGISDIVEKISFEAKLFEGPNGGSVGKMIVKYHTKGDAKPIEKEVEEGKAKGDALFKAIEAYVLANPNYN
RhPR10.1	Rosa hybrid	AQM57723	MGVFTYETEFTSVIPPPKLFKAFVLDADNLIPKIAPQAVKSAEIIEGDGGVGTIKKIHLGEGSQYSYVKHKIDGIDKDNFVYKYSIIEGDAIGDKIEKISYEIKLVASEGGSIIKSTSHYHCKGEVEIKEEHVKAGKERAAGLFKIIESHLLAHPEEYN
SvPR10	Solanum virginianum	AAU00066	MGVNTYTHESTTSISPSRLFKALVLHFDNLVPQVVPHEVKNIETIEGDGGAGSIKQMNFVEGGPIKYLKHKIHVIDDKNLETKYSLIEGDVLGDKLESINYDIKFEASGDGGCVCKTTTEYHTKGDHVITEEEDNVGKDKAINLFKAVEAHLLANPSVYA
VpPR10	Vitis pseudoreticulata	ABC86747	MGVFTYESEVTSSVPPAKMFKAAILDSDNLIPKIRPQDIKSVEILQGEGGPGTIKKIHFGEGRKFKSMTHRIDAIDKENFTFSYTVIDGDVLTSGIESISHELKVVSSPDGGCIYKNTKKYHTKAGVEISEEHVKGGKEESLALFKAIEAYIIAHPDAY
VpPR10.2	Vitis pseudoreticulata	AEG64702	MGVFTYEQEITSSVPPAKMFKAAVLDADNLIPKVRPQAIKCVEVIQGDGGPGTIKKIHFGEGHKFKSMTHRVDAIDKEKFSFCYTVIDGDVLTDGVESICHELTVVPAPGGGSIYKNTSKYHTKGAEVCEEHVKGGKEDALATFKAIEAYVLAHPDAY
VvGrip61	Vitis vinifera	CAB85634	MALTGKLETETEIKAPADKFFKIFRSQAHHLPNICSDKIHKIEVHEGDWETQGSVKHWSLTVGENSESIKETVDQIDEENRSITFKVLDGEVLKDYKSYKFTTQAIPKGEGCLVIWTIEYEKASEGGPDPHNCLEFSVNITKDIESHLVNG
VvPR10.1	Vitis vinifera	CAC16166	MGVFTYESEVTSSVPPAKMFKAAILDSDNLIPKVRPQAIKSVEIIQGEGGPGTIKKIHFGEGSKFKSMTHRVDAIDKENFTFSYTVVDGDVLTGGIESISHELKVVASPDGGSIYKNTSKYHTKGDVEICEEHVKGGKEEALALFKAIEAYVLAHPDAY
VvPR10.2	Vitis vinifera	CAC16165	MGVFTYEQEITSSVPPAKMFKAAVLDADNLIPKVRPQAIKCVEVIQGDGGPGTIKKIHFGEGHKFKSMTHRVDAIDKEKFSFCYTVIDGDVLTDGVESICHELTVVPAPGGGSIYKNTSKYHTKGAEVCEEHVKGGKEDALATFKAIEAYVLAHPDAY
