# Supplementary material for: FaMYB63 and FvWYRKY75 Activate FvPR10.14 Boosting Strawberry Immunity Against Powdery Mildew
Source: Mol Plant Pathol. 2025 Dec 8;26(12):e70186. doi: 10.1111/mpp.70186 (PMC12686569; doi:10.1111/mpp.70186)
Supplement: Supplementary file 12 — TABLE S3: Primer sequences used for PCR. fw: forward; rv: reverse. [file MPP-26-e70186-s005.xlsx]

## Sheet: Table S3
Table S3 | Primer sequences used for PCR. fw: forward; rv: reverse.
Gene Name	Primer sequences		Note
FaMYB63-pHELLSGATE2	RNAi-fw	GGGGACAAGTTTGTACAAAAAAGCAGGCT CAAATAGCAGACAAGGCAGTC
	RNAi-rv	GGGGACCACTTTGTACAAGAAAGCTGGGT GCCACATTCCGAAGTAATCA
FaMYB63-pGreenII 62-SK	fw(+BamHI)	CG GGATCC ATGGTAGGGAGGGGAAGAACA	35S::FaMYB63
	rv(+HindIII)	CG AAGCTT TCAGTTAGCGGAGTTCTCTGGC
FvPR10.14-pMD19-T	fw	ATGGGTGTCTTCACTTATG	Full length primers
	rv	TTAGCAGTATTCATTAGGATTGG
FvWRKY75-pMD19-T	fw	ATGGATACCTACCCAACATT	Full length primers
	rv	TCAGAAAGAAGTGTAGATTTG
PFvPR10.14-pMD19-T	fw	CACCTAGCATTCATTATTC	Full length primers
	rv	ATGGAGACTTAGCTAGTG
PFvWRKY75-pMD19-T	fw	CGGTGAAGATGTGAAAATTC	Full length primers
	rv	CAAAAAACAGAGAGGTGG
FvPR10.14-pCAMBIA1302	fw(+BglII)	actcttgaccatggt agatct CATGGGTGTCTTCACTTATGAAACTG	GFP
	rv(+SpeI)	aagttcttctccttt actagt TTAGCAGTATTCATTAGGATTGGCC
FvWRKY75-pGreenII 62-SK	fw(+BamHI)	cgctctagaactagt ggatcc ATGGATACCTACCCAACATTCTATTCT	35S::FvWRKY75
	rv(+EcoRI)	gataagcttgatatc gaattc TCAGAAAGAAGTGTAGATTTGCATCTG
PFvPR10.14-pCAMBIA1391Z	fw(+SalI)	caagcttggctgcag gtcgac CACCTAGCATTCATTATTCAAAACAA	PFvPR10.14::GUS
	rv(+BamHI)	ccagtgaattcccgg ggatcc ATGGAGACTTAGCTAGTGTGAATTAAGAA
PFvWRKY75-pCAMBIA1391Z	fw(+SalI)	caagcttggctgcag gtcgac CGGTGAAGATGTGAAAATTCGA	PFvWRKY75::GUS
	rv(+BamHI)	ccagtgaattcccgg ggatcc CAAAAAACAGAGAGGTGGATATCG
PFvPR10.14-pGreenII 0800	fw(+HindIII)	gtcgacggtatcgat aagctt CACCTAGCATTCATTATTCAAAACAA	PFvPR10.14::LUC
	rv(+BamHI)	cgctctagaactagt ggatcc ATGGAGACTTAGCTAGTGTGAATTAAGAA
FaMYB63-pADT7	fw(+EcoRI)	gccatggaggccagt gaattc ATGGTAGGGAGGGGAAGAACA	Y1H
	rv(+BamHI)	cagctcgagctcgat ggatcc TCAGTTAGCGGAGTTCTCTGGC
PFvPR10.14-pAbAi	fw(+SalI)	ggtacccggggatct gtcgac ACAGAAGGTAGAGACTAAACAAAGTAAATTAA
	rv(+XhoI)	atacagagcacatgc ctcgag TCTCACACCAATATCAATATTCTCTTATCT
FvPR10.14-P-F (FaMYB63)		CATTTTATTTTGTTCACTTCACCATCCAAAGCCAATTAGGTACCAAT	EMSA probes
FvPR10.14-P-R (FaMYB63)		ATTGGTACCTAATTGGCTTTGGATGGTGAAGTGAACAAAATAAAATG
FvPR10.14-mP-F (FaMYB63)		CATTTTATTTTGTTCACAAGGAGAGAAGGAGCCAATTAGGTACCAAT
FvPR10.14-mP-R (FaMYB63)		ATTGGTACCTAATTGGCTCCTTCTCTCCTTGTGAACAAAATAAAATG
FvPR10.14-P-F (FvWRKY75)		ATATATGGGATAGCCAATGTTGACTGCTCGACATTACGTGTATA
FvPR10.14-P-R (FvWRKY75)		TATACACGTAATGTCGAGCAGTCAACATTGGCTATCCCATATAT
FvPR10.14-mP-F (FvWRKY75)		ATATATGGGATAGCCAATGAGAAGGACTCGACATTACGTGTATA
FvPR10.14-mP-R (FvWRKY75)		TATACACGTAATGTCGAGTCCTTCTCATTGGCTATCCCATATAT
PFaMYB63-pAbAi-1	fw(+SalI)	ggtacccggggatct gtcgac TGAGTTTTTGCTCGATTGAAAGGTG	Y1H
	rv(+XhoI)	atacagagcacatgc ctcgag CTCAACTTGTCTCTCTGTCGTCG
PFaMYB63-pAbAi-2	fw(+SalI)	ggtacccggggatct gtcgac ATTAAAAAAAATGATATGGGACCAAACTG
	rv(+XhoI)	atacagagcacatgc ctcgag ATTCAAAGATGCGAAAAGAGGTAATGTG
FvWRKY75-nLUC	fw(+KpnI)	ACGGGGGACGAGCTCGGTACC ATGGATACCTACCCAACATTCTATTC	Split-LUC assay
FvWRKY75-LUC-N-R	rv(+SalI)	CGCGTACGAGATCTGGTCGAC GAAAGAAGTGTAGATTTGCATCTGGG
FaMYB63-cLUC	fw(+KpnI)	TACGCGTCCCGGGGCGGTACC ATGGTAGGGAGGGGAAGAACACC
FaMYB63-LUC-C-R	rv(+SalI)	ACGAAAGCTCTGCAGGTCGAC TCAGTTAGCGGAGTTCTCTGGCAAAG
FvWRKY75-pGADT7	fw(+EcoRI)	gccatggaggccagtgaattc TGGATACCTACCCAACATTCTATTC	Y2H
	rv(+BamHI)	cagctcgagctcgatggatcc TCAGAAAGAAGTGTAGATTTGCATCTG
FvWRKY75-pGBKT7	fw(+EcoRI)	atggccatggaggccgaattc ATGGATACCTACCCAACATTCTATTC
	rv(+BamHI)	ccgctgcaggtcgacggatcc GAAAGAAGTGTAGATTTGCATCTGGG
